# Supplementary material for: Sustained inhibition of CSF1R signaling augments antitumor immunity through inhibiting tumor-associated macrophages
Source: JCI Insight. 2025 Jan 9;10(1):e178146. doi: 10.1172/jci.insight.178146 (PMC11721313; doi:10.1172/jci.insight.178146)
Supplement: Supporting data values [file jciinsight-10-178146-s048.xls]

## Sheet: Figure 4B
	MCA205
	Days after inoculation	Control					FF-10101
	0	0	0	0	0	0	0	0	0	0	0
	1
	2
	3	14.06	9.86	14.43	11.84	15.99	16	17.1	16	15.6	16.4
	4
	5	36	39.42	41.6	50.76	40.3	16.2	20.91	29.4	18.45	16.2
	6
	7	88	74.62	89.3	95.12	93	34.56	36.18	60.83	41.58	42.6
	8
	9	112.5	95.4	99.96	121.92	132.87	48.16	52.48	64.78	58.4	54.6
	10
	11	172.01	145.8	140.97	192.64	165.2	62.56	53.68	71.1	75.33	71.1
	12
	13	273	182.4	178.8	235	221	85.85	76.65	97.02	111.6	85
	14
	15	277.2	210	220.8	287.7	217.1	111.55	95.12	112.86	145.44	104.88
	16
	17	327.6	270	267	346.48	289.5	112.8	137.7	126	160.06	124.74
	MC38
	Days after inoculation	Control				FF-10101
	0	0	0	0	0	0	0	0	0
	1
	2
	3	13.6	18.33	12.42	14.96	18.5	21	18.4	20.4
	4
	5	40.02	40.3	47.31	48.38	28.67	25.76	22.44	30.16
	6
	7	65.8	56.95	55.25	67.89	34.17	41.3	46.62	35.36
	8
	9	80.08	66.93	73.47	79.92	25.8	35.1	36.96	41.34
	10
	11	97.44	96.12	111.15	107.95	66.5	52.29	55.2	53.46
	12
	13	128.78	115.2	137.61	118.8	55.9	69.35	66.75	57.2
	14
	15	166.32	159.5	214.84	177.84	77	97.11	84.39	82.82
	16
	17	230.4	218.08	235.84	222.75	97.44	112.24	88.4	101.79
	18
	19
	20	395.5	310.8	361.66	314	166.88	176.12	163.84	153.01

## Sheet: Figure 4C
		DC	NK cells	CD8 cells	Conv. CD4 cells	Treg cells	Monocyte / M0 Macrophage	M2 Macrophage	M1 Macrophage	B-cells / Plasmacyte	Others
	Control_#1	0.115796	0.12774	0.057248	0.091239	0.018417	0.196936	0.077051	0.270506	0.043338	0.001729
	Control_#2	0.081305	0.12099	0.066315	0.076346	0.062503	0.220835	0.102498	0.176439	0.088918	0.00385
	Control_#3	0.083082	0.085371	0.039174	0.080672	0.083717	0.241252	0.077106	0.222848	0.078933	0.007844
	FF-10101_#1	0.107773	0.143656	0.028996	0.062829	0.018353	0.066332	0.12427	0.416392	0.026377	0.005022
	FF-10101_#2	0.114767	0.156926	0.019097	0.07732	0.019507	0.076035	0.053287	0.422947	0.04928	0.010834
	FF-10101_#3	0.141893	0.135934	0.036267	0.108164	0	0.055106	0.066718	0.384297	0.059302	0.012318

## Sheet: Figure 4E
		log2(FC)	-log10(FDR)
	Gm9843	8.27163	41.1131
	Cx3cr1	-3.34924	21.4246
	Gm6361	-5.77911	13.5769
	Gm6565	5.27413	10.8708
	Gm20412	4.83969	7.48146
	Rpl10a-ps1	2.44878	7.11946
	Fcrls	-4.00905	6.27044
	Msr1	-1.15652	5.79441
	Cacna2d1	0.719463	5.1969
	Kcnn4	-0.85883	4.96152
	Cxcr2	2.14335	4.96152
	Dok2	-0.87358	4.59244
	Gm47457	4.03856	4.59244
	Sdf2l1	-0.96218	4.51978
	H3c14	4.024	4.46109
	Gpr34	-2.09038	4.34096
	Fau	-1.01409	4.28969
	Gm10925	1.73712	4.11617
	Bin1	-0.70118	3.76716
	Lyl1	-0.96641	3.69866
	Ntpcr	-1.45976	3.68336
	Rps16-ps2	-0.86298	3.68336
	Stab1	-1.49031	3.68084
	Myzap	1.3395	3.68084
	Ccl12	-1.69	3.60494
	Susd3	-1.63879	3.3954
	AI413582	-0.67664	3.25348
	Hpgds	-1.41049	2.86747
	Adam12	1.02655	2.79376
	Gm12481	-0.9112	2.70275
	Trim2	0.679242	2.70275
	Cxcl2	2.00836	2.64239
	Gm48111	1.72507	2.6171
	Olfr1156	2.34698	2.54481
	Apol10b	1.45843	2.3862
	Cbr2	-2.24703	2.36227
	Ptpn12	0.493381	2.33568
	H2aj	-0.96067	2.33383
	Eps15	-0.69517	2.33383
	Ptgs1	-1.18441	2.25475
	Pcdhgc5	1.11529	2.23924
	Gm45819	2.59125	2.23924
	Gm49373	-3.28857	2.23474
	Mtln	-1.44373	2.23474
	Stfa2l1	2.6003	2.23474
	Gm47406	3.27793	2.23262
	Mrpl57	-1.41302	2.21967
	Mlkl	0.570616	2.21638
	Pcbd2	-1.12585	2.12003
	Capg	-0.46126	2.10591
	Tpgs1	-0.90727	2.10236
	Pi15	1.16521	2.10236
	Chst4	3.19463	2.10067
	Gm5970	2.10346	2.07027
	Gm47968	2.08549	2.03141
	Gm28661	0.757306	2.00101
	Gm6548	0.863278	1.99023
	RPS6KA4	-0.43601	1.97643
	Pde1a	1.80092	1.97491
	Zan	-2.15367	1.94067
	Efna5	1.05089	1.89132
	Rpl28	-0.79078	1.85731
	Plau	-1.03708	1.83478
	Tspan32	-1.34485	1.83354
	Abhd17a	-0.75268	1.77543
	Derpc	2.80716	1.77317
	AI837181	-0.72077	1.68241
	Gm42788	3.02234	1.68241
	Ppic	0.714191	1.6607
	Arhgef9	1.33969	1.6607
	Npl	-1.90759	1.59508
	Gm35439	1.83538	1.57038
	Fxyd2	-1.44926	1.57027
	Mmp16	2.01959	1.56401
	Etv5	-0.95641	1.56248
	Folr2	-1.96881	1.55683
	Arf6	-0.68085	1.55683
	Dusp6	-0.64254	1.55683
	Fcna	-1.98521	1.54354
	Hmcn1	2.05628	1.53976
	Gm11808	-0.60972	1.53931
	0610012G03Rik	-0.77197	1.53824
	Gm48774	1.66011	1.53569
	Smarca2	0.618067	1.51095
	Nxpe5	-1.72992	1.48468
	Rpl32	-0.82048	1.47973
	Socs2	1.15135	1.47973
	Meikin	2.89022	1.47973
	Mirt2	2.55745	1.46621
	Ptrh1	-0.8527	1.43322
	Itga11	0.91444	1.40986
	Trpm6	0.831225	1.40908
	Epb41l4aos	-1.07585	1.40408
	Serpinb10	2.58066	1.40408
	Rab5if	-0.59161	1.39713
	Prrx1	0.425186	1.39713
	Plekhh2	0.728853	1.39713
	Tspan18	1.05298	1.39713
	Gm47476	1.80572	1.39713
	Plekho1	-0.67433	1.36705
	Rapsn	-1.05441	1.36624
	Armcx4	1.26475	1.36561
	Gm50390	-2.83696	1.36421
	Dync1li2	0.806737	1.36421
	Trim56	1.11563	1.36048
	Tbx15	0.644729	1.35978
	Ankrd9	-0.99313	1.3223
	Edil3	0.679571	1.31932
	Unc93a	2.35661	1.28857
	Coq10b	0.6672	1.27799
	Il1f9	1.91457	1.25782
	Itgbl1	0.827705	1.24012
	Ptpn18	-0.89235	1.2385
	Uckl1	-0.7238	1.2385
	Zfyve19	-0.61274	1.2385
	Tada3	-0.60124	1.2385
	Rhob	-0.39456	1.2385
	Plcb1	1.01594	1.2385
	Map2	1.25461	1.2385
	Begain	1.92741	1.2385
	Fam234b	-0.78781	1.23726
	Rpl18a	-0.51431	1.23726
	Peg3	1.62283	1.23726
	Mymx	2.50418	1.23726
	Ecscr	0.713427	1.20867
	Aspn	1.10272	1.20867
	Cpxm1	0.608615	1.20487
	A930006K02Rik	-2.5658	1.20438
	Gm10282	-1.40171	1.20438
	Rpl10a	-1.02755	1.20438
	Camk1	-0.76826	1.20438
	Rps5	-0.74451	1.20438
	Rpl37	-0.631	1.20438
	Rpl37	-0.631	1.20438
	Gm50387	-0.92161	1.19962
	Tm7sf2	-1.94042	1.19186
	Ankrd39	-0.90011	1.19186
	Egflam	1.66456	1.19186
	Gm49442	2.54171	1.19186
	1700003F12Rik	-1.98527	1.19162
	Mest	0.589848	1.19162
	Pla2g4c	1.63896	1.19162
	Snx2	-0.90188	1.18874
	E2f2	-0.7756	1.18874
	Fads1	-0.84637	1.18327
	Zfp64	-0.62882	1.18327
	Tle5	-0.44541	1.17382
	Gm20458	-1.24333	1.16992
	Rps2-ps10	-1.84641	1.16721
	Blnk	-1.33846	1.16721
	Snrnp25	-1.11321	1.16721
	Rps16	-0.84901	1.16721
	Arnt	0.511547	1.16721
	Rab1b	-0.32735	1.16167
	Nrm	-0.66818	1.15954
	Btnl2	-1.74698	1.15791
	Mid1ip1	-0.79723	1.15439
	Snx3	-0.46219	1.15261
	Cdkn2d	-0.80145	1.15216
	Dmxl2	0.988408	1.15216
	Rpl14-ps1	-2.64929	1.15091
	Gm1673	-2.36238	1.15091
	Akr7a5	-0.82665	1.15091
	Zdhhc12	-0.81916	1.15091
	Rbck1	-0.37668	1.15091
	Sdc2	0.46336	1.15091
	Gpm6b	0.759317	1.15091
	Vmn1r58	1.73193	1.15091
	Col23a1	1.90917	1.15091
	Kcnj15	1.91781	1.15091
	Atp5e	-0.85779	1.14288
	Nsrp1	0.830863	1.14288
	Draxin	1.99911	1.14288
	Il17rd	1.16635	1.13199
	Tkt	-0.5148	1.1273
	Msrb3	0.508969	1.1273
	Cdh6	1.3829	1.12653
	Slamf9	-1.35177	1.12329
	Tnfaip6	1.24361	1.12329
	Cfl1	-0.44664	1.12323
	Csgalnact1	0.667605	1.11779
	Cped1	1.02257	1.11779
	Upp2	-1.11078	1.11172
	Crispld2	1.71083	1.11172
	Palmd	1.38189	1.1103
	Tmem178	2.45659	1.1103
	Adamts12	1.05143	1.09781
	Zfp951	0.870148	1.08518
	Rpl29	-0.48026	1.08499
	Fibin	1.0861	1.08499
	Fam89b	-0.57295	1.08087
	Lrrtm2	1.14877	1.0775
	Phldb2	0.632392	1.07696
	Sytl4	2.119	1.07696
	P2ry12	-1.42019	1.07442
	Rpl18	-0.86039	1.07363
	Pak3	0.819225	1.07363
	Emx2	0.950394	1.07363
	Metazoa_SRP	-1.27366	1.0685
	Kdelr2	0.438475	1.0685
	Stk3	0.466969	1.0685
	mt-Atp8	0.830996	1.0685
	Nefm	-2.57966	1.06639
	Slc16a1	0.482199	1.06639
	Zrsr1	0.818502	1.06639
	Stox2	1.61319	1.06639
	Igfbp2	2.51177	1.06639
	Ckb	-1.58614	1.05634
	Lmo2	-0.87535	1.05634
	Med11	-0.66925	1.05634
	Ehbp1	0.660595	1.05634
	Hoxd10	1.06751	1.05159
	Limch1	1.3501	1.05159
	Gm8221	2.00051	1.05159
	Tagln	-1.0613	1.04703
	Ndufb2	-0.93227	1.03959
	Rbm6	0.525062	1.03959
	Gal3st3	-2.5011	1.0392
	H3c13	-2.54674	1.03141
	Tpsb2	1.38225	1.01612
	Tmem273	-1.79146	1.01217
	Rnf180	-0.98974	1.01217
	Trem2	-0.98595	1.01217
	C130050O18Rik	-1.02336	1.00346
	Parva	0.460599	1.00346
	Gm28437	1.92364	1.00295
	Ccdc146	2.3845	1.00136
	H2ac11	-1.49981	1.00103
	Pcdh7	0.524821	1.00103
	Ggct	0.841753	1.00103
	Pik3r3	1.05318	1.00103
	Gm21981	-1.85011	1.00072
	Sf3b5	-0.83449	1.00072
	Abca4	2.10613	0.992078
	Zfp608	0.602926	0.987777
	Gm16685	1.89001	0.972394
	Ccdc22	-0.58079	0.962834
	Peak1os	-2.30951	0.961603
	Atp6v1f	-0.61949	0.961603
	Arhgap19	-0.53705	0.961603
	Vmac	0.786039	0.961603
	Fgf2	1.05871	0.961603
	Vstm4	1.64333	0.961603
	Gm16638	1.88126	0.961603
	Nrbp2	1.2869	0.959809
	Abcg3	-1.01934	0.95867
	Pnck	-2.1848	0.955118
	Naxe	-0.54531	0.955118
	mt-Nd6	0.751377	0.955118
	Prss46	2.46399	0.954281
	Uba52	-0.89331	0.935151
	Car4	1.5683	0.935151
	Slc7a11	1.59496	0.935151
	Arg2	1.92557	0.935151
	Micos10	-0.48245	0.934073
	Dubr	0.59046	0.929825
	Bola1	-0.87484	0.927219
	Gstm2	0.741492	0.926495
	Ubald2	-0.64198	0.924413
	Zfp964	1.34769	0.924413
	Dnai2	1.5262	0.924413
	Chdh	2.16673	0.924413
	2210016F16Rik	-0.87205	0.915078
	Polr2i	-0.53118	0.915078
	Sipa1	-0.52957	0.915078
	Wipi1	0.709736	0.915078
	Gm43327	1.68537	0.915078
	Rassf9	1.93578	0.915078
	F830016B08Rik	2.04294	0.915078
	Ltc4s	-1.07354	0.914813
	Gm2415	-0.98138	0.914813
	Mrc1	-1.23213	0.912962
	Pidd1	-0.8811	0.912962
	Mxra8	0.551248	0.912962
	Ism1	1.22581	0.912962
	Lamb3	1.71427	0.912962
	Gm45714	1.83518	0.912962
	Bex1	2.22451	0.912962
	Eif2ak2	0.736545	0.911892
	Osbp2	0.820485	0.905679
	Foxf2	1.00765	0.903158
	Naalad2	0.927514	0.900694
	Synb	-2.23888	0.899895
	Gdf15	-1.36054	0.899895
	Gm43682	1.49381	0.89207
	Bola3	-0.59344	0.890655
	Rpl31	-0.74867	0.889582
	Ssbp4	-0.59455	0.889582
	Pagr1a	-2.25666	0.889479
	Sec63	0.417542	0.889479
	Omd	1.26938	0.889479
	Mrps24	-0.9091	0.876265
	Isca2	-0.89679	0.876265
	C1qtnf2	1.44667	0.876265
	Alas2	1.98712	0.876265
	Gm8113	-2.24975	0.870119
	Sys1	-0.61852	0.86013
	Cma1	1.7181	0.86013
	Coa6	-1.03605	0.858348
	Oaz1	-0.92883	0.858348
	Cenpx	-0.91859	0.858348
	Cdin1	-0.83972	0.858348
	Mrpl14	-0.81499	0.858348
	Mis18a	-0.65394	0.858348
	Nans	-0.56682	0.858348
	Clta	-0.55023	0.858348
	Ap2m1	-0.30365	0.858348
	Ptpn3	0.794565	0.858348
	Angpt1	1.02695	0.858348
	Plce1	1.8643	0.858348
	Nom1	0.443678	0.85778
	Gm20075	-2.38046	0.857603
	Gmnn	-1.07299	0.857603
	Sptssa	-0.67957	0.857603
	Tor1a	-0.65682	0.857603
	Dync2li1	0.632651	0.857603
	Plekha4	1.37627	0.857603
	Nme4	-1.8023	0.857467
	Smoc2	1.0918	0.854997
	Mtmr14	-0.65397	0.854002
	Rdm1	-0.90294	0.851289
	Akap6	1.68104	0.843488
	Gm5124	2.2987	0.840216
	Arl4c	-0.44201	0.838112
	F7	1.6206	0.836909
	Armcx3	0.474637	0.83359
	Cpa3	1.74179	0.83359
	Sema4b	-0.54795	0.832162
	Gipc1	-0.49484	0.832162
	Gm44715	1.7749	0.832162
	Ssbp2	0.825752	0.831922
	Cdc37	-0.41499	0.831796
	Wls	0.565215	0.831796
	Hs3st1	1.30856	0.830865
	Ccnb2	-0.94419	0.829081
	Fbxw5	-0.41802	0.824613
	Magohb	-1.20003	0.823371
	Atp5o	-0.34278	0.823371
	Klf15	1.75091	0.823371
	Pkd2	0.76116	0.822323
	Anapc11	-0.68345	0.82166
	Hnrnpa0	-0.59871	0.82166
	Mxd1	0.958386	0.82166
	Cttn	0.454275	0.817054
	Oip5	-1.12084	0.812425
	Dnajc18	0.612603	0.812425
	Cx3cl1	0.664785	0.812425
	Fstl1	0.86964	0.812425
	Pbx1	0.551433	0.809154
	Acat3	1.44236	0.809154
	Stoml1	-0.51918	0.808447
	Pla2r1	1.06068	0.808447
	4930431P19Rik	-1.61119	0.808098
	A630072M18Rik	0.931615	0.808098
	Gm6480	2.09742	0.808098
	Ralgps2	-1.04861	0.808072
	Myh14	1.77183	0.804269
	Ciao2b	-0.89209	0.801646
	Gmfg	-0.65032	0.801646
	Nfu1	-0.53034	0.801646
	Gng5	-0.44601	0.801646
	Fh1	-0.43251	0.801646
	C2cd2	0.556845	0.801646
	Nupr1	1.14114	0.801646
	Ccn3	1.29401	0.801646
	1700088E04Rik	1.48763	0.801646
	Cenpo	-0.69717	0.794677
	Cmtm7	-0.59456	0.794677
	Mrpl4	-0.58015	0.794677
	Fam205a2	2.2139	0.794677
	Fgfr3	1.05025	0.793297
	Gm4956	2.03655	0.793297
	Romo1	-1.0765	0.790582
	Ralgps1	-0.93128	0.790582
	Poc1a	-0.91289	0.790582
	Asl	-0.61862	0.790582
	Setd7	0.638693	0.790582
	Setbp1	1.11419	0.790582
	Angpt4	1.30546	0.790582
	Glycam1	2.12034	0.790582
	Cfap53	2.29903	0.790582
	Fgd2	-0.97319	0.7886
	Exosc5	-0.73059	0.7886
	Il13ra1	0.696574	0.7886
	Pygo1	1.08713	0.7886
	Abi3bp	1.47339	0.7886
	Gm21750	1.63357	0.7886
	Gm13589	2.11297	0.7886
	Fas	1.1134	0.786795
	Rab3il1	-0.57197	0.78297
	Fundc1	-0.47735	0.78297
	Adcy2	1.57754	0.78297
	Clip4	0.955869	0.780434
	Slitrk5	1.43616	0.780434
	Gm47632	1.98648	0.777988
	Cisd3	-0.65705	0.77578
	Letmd1	-0.43468	0.77578
	Dsel	0.542763	0.77578
	Gask1b	0.600848	0.77578
	Sema3d	1.33849	0.775671
	Olfr753-ps1	2.28	0.773772
	Acyp1	-0.9982	0.772953
	Pcbp1	-0.43733	0.772617
	Dyrk3	-1.82554	0.771858
	Ppfia4	-0.93626	0.771858
	Isyna1	-0.66766	0.76953
	Lhx9	1.61965	0.76953
	Gm45223	2.26438	0.769316
	Pold1	-0.78148	0.769276
	Timm17b	-0.87148	0.767708
	Ap1s2	-0.60343	0.767708
	4833408A19Rik	-1.33022	0.767024
	Sesn1	-0.87547	0.767024
	Slc29a1	-0.41159	0.767024
	4933433H22Rik	2.15997	0.765085
	Siglec1	-1.48034	0.75925
	Ndufa13	-0.61843	0.755415
	E130309D02Rik	-0.56223	0.755179
	Isy1	-0.41072	0.748445
	Grcc10	-0.58256	0.747365
	Ammecr1l	0.594866	0.747365
	Barx2	2.0367	0.747365
	Srgap1	1.2622	0.744192
	Pde10a	0.991024	0.741434
	Gm19680	-0.78704	0.741188
	Cnr1	-2.21343	0.737954
	Adgre1	-0.8932	0.737954
	H2-Ke6	-0.59582	0.737954
	Fnbp1l	0.352987	0.737954
	Mecom	0.918063	0.737954
	Gm6556	1.31047	0.737954
	Myh8	1.61957	0.737954
	BC023105	1.62828	0.737954
	Sft2d1	-0.85177	0.737042
	Spp1	0.719493	0.734338
	Kctd12b	0.938748	0.734338
	Slc10a6	2.02554	0.730482
	Vsig4	-2.15921	0.72946
	Gm38319	-2.14339	0.72946
	Dctpp1	-1.39244	0.72946
	Gfra4	-1.11651	0.72946
	Rps12	-0.79307	0.72946
	Ndufa6	-0.79074	0.72946
	Lat2	-0.65436	0.72946
	Atpif1	-0.58145	0.72946
	Cebpg	0.403337	0.72946
	Resf1	0.613981	0.72946
	Nrg1	1.1177	0.72946
	Olfr715	1.48392	0.72946
	Gal3st2	2.22161	0.72946
	Gm12366	-2.22345	0.725949
	Htr1b	0.803879	0.725949
	Gm48541	1.21076	0.725949
	Dnm3	1.48103	0.725949
	Rhbdl3	0.881965	0.723537
	Zfhx4	0.93499	0.723537
	Sh3pxd2a	0.551005	0.723197
	Gm17555	1.86012	0.718492
	Gm15056	2.01472	0.717235
	Eno1b	-1.96471	0.7148
	Zfp429	0.692217	0.714452
	Pthlh	-1.9106	0.714365
	Pappa	1.91675	0.714365
	D030007L05Rik	2.12114	0.714365
	Dtnb	-0.62965	0.714107
	Rab30	1.30065	0.711587
	Prox1	2.08716	0.711587
	Timp3	1.27647	0.709584
	Arpc1b	-0.52229	0.709217
	Extl1	1.08712	0.709217
	Il1rn	1.39424	0.709217
	Rps28	-0.83297	0.708996
	Rps9	-0.61243	0.705691
	Dnajb4	0.441336	0.705691
	Pcdhb16	1.06377	0.705691
	Cxcr5	1.59652	0.705691
	Denn2b	0.642443	0.701039
	Adtrp	1.64827	0.701039
	Gchfr	-1.91771	0.700523
	Ptpa	-0.65344	0.700523
	Galnt13	1.26292	0.700523
	AW047730	2.18807	0.700523
	Lbr	-0.467	0.693468
	Timp1	0.561798	0.693468
	C1qtnf1	1.0375	0.693468
	Gm14966	-2.00436	0.691358
	Sfr1	0.312884	0.690768
	Gm20400	1.41113	0.688621
	Mcpt4	1.71791	0.688154
	Tmem141	-0.86016	0.687858
	Slc40a1	0.900392	0.685106
	Tnfaip8l1	-0.59012	0.683913
	Rps20	-0.54428	0.683913
	Adgrl1	0.548889	0.683913
	Npnt	1.14951	0.683913
	Gm4524	2.01078	0.683913
	Cck	2.101	0.682398
	Col10a1	1.368	0.68144
	Epha3	1.37454	0.681433
	5830432E09Rik	-1.16014	0.678992
	Sdhb	-0.6383	0.678127
	Cnn1	-1.70727	0.677523
	Vegfb	-0.84843	0.677523
	Arhgef15	0.955081	0.677523
	Gm43668	1.11203	0.677523
	Rnf20	0.468765	0.677107
	Card14	1.7587	0.677107
	Dnajc15	-0.59349	0.674647
	Appbp2os	-2.16074	0.673104
	Gm45449	-1.96491	0.673104
	Zc3h11a	1.51127	0.673104
	Efcab11	-1.4772	0.671848
	Rpl35	-0.76572	0.671848
	Pgls	-0.60055	0.671848
	Bax	-0.49815	0.669401
	Cox7a2l	-0.39898	0.666861
	Nudt14	-0.8362	0.666595
	Calm3	-0.34556	0.666595
	Eef2kmt	-0.58399	0.66455
	Axin2	0.773486	0.66455
	Fam221b	-1.49214	0.662404
	Rps27	-1.48092	0.662404
	Myf6	1.623	0.662404
	Lilra5	-1.19918	0.661942
	Scamp5	-0.59535	0.661942
	Dynlt1a	-0.9862	0.657067
	Zfp593	-0.83217	0.657067
	Snx8	-0.48888	0.657067
	Map2k4	0.438376	0.657067
	Ogn	1.34165	0.657067
	Ackr2	1.89356	0.657067
	Foxq1	2.01782	0.657067
	Shq1	-0.66966	0.65272
	1700001L05Rik	1.02144	0.65059
	Tshz2	1.27375	0.648215
	Tbx18	0.485834	0.648178
	Cask	0.548976	0.648178
	Ptpn13	0.686519	0.648178
	Maob	1.36812	0.648178
	Gpr161	0.686652	0.648134
	Gm36958	0.660432	0.646126
	Pcdhgb4	-2.04826	0.64541
	Fam174a	-0.53607	0.64541
	Rftn2	0.554545	0.64541
	Gm28053	2.0444	0.64541
	Ccdc85b	-0.92582	0.645156
	Bri3	-0.7638	0.645156
	Chtf8	-0.48289	0.645156
	Zmym5	0.42251	0.645156
	Zkscan1	0.486818	0.645156
	Ccn5	1.63312	0.645156
	Atp6v0d2	1.84306	0.645156
	Lgr5	2.01746	0.645156
	Gpr176	0.568503	0.644084
	C1qtnf6	0.720717	0.644084
	Gm45151	-1.80694	0.643937
	Ccm2	-0.53309	0.643937
	Pcdh9	1.85146	0.643937
	4933424M12Rik	-1.25163	0.641827
	H4c18	-1.78452	0.641329
	Cyp2j6	1.0174	0.640588
	Cd300e	1.81236	0.6405
	Ms4a7	-0.65692	0.640137
	Olfr986	1.03041	0.639018
	Pik3ip1	0.803886	0.638998
	Syt7	1.20291	0.637953
	Fbxl14	-0.46016	0.637437
	Clec4a2	-1.0098	0.635834
	Coa3	-0.47549	0.635124
	Basp1	-0.37395	0.634479
	Slpi	1.02961	0.634479
	Hsd11b1	1.24704	0.634479
	Jakmip3	2.10366	0.634479
	Zfp322a	0.464535	0.63084
	Gm37138	1.75194	0.63084
	Rpl38	-0.71399	0.62938
	Tns2	0.505518	0.62938
	Porcn	0.863276	0.62938
	Uox	-2.00911	0.62936
	Pgp	-0.97832	0.62936
	Gna15	-0.8451	0.62936
	Pald1	-0.72191	0.62936
	Hexb	-0.59153	0.62936
	Rps19	-0.58024	0.62936
	Commd7	-0.40581	0.62936
	Lynx1	1.11489	0.62936
	Osmr	1.22381	0.62936
	Chil1	1.5169	0.62936
	4930519F16Rik	1.57011	0.62936
	Gm13391	2.09957	0.62936
	Prickle2	1.20606	0.62875
	Gm47408	1.24375	0.62875
	Ctsg	1.83075	0.62875
	Samd1	-0.62888	0.628519
	Cycs	-0.76757	0.627957
	Antkmt	-0.70587	0.627957
	Mrpl54	-0.62982	0.627957
	Rpl37a	-0.62173	0.627957
	Tefm	-0.58043	0.627957
	Sema6b	-0.44022	0.627957
	Agps	-0.43993	0.627957
	Pygb	-0.36346	0.627957
	Ndst1	0.581512	0.627957
	Rb1cc1	0.585364	0.627957
	Intu	0.751043	0.627957
	Hdgfl3	0.850198	0.627957
	Cops9	-0.9281	0.627311
	Kcnf1	1.19459	0.626995
	Slc16a6	-0.74246	0.625932
	Lima1	0.476321	0.625932
	Gm39321	2.02851	0.625932
	Dnah14	-1.7593	0.625229
	Ptprk	1.02567	0.625229
	Stra6	-1.19028	0.617494
	Akr1b3	-0.49544	0.617494
	L3mbtl3	0.689618	0.617494
	Megf6	1.91763	0.617494
	Kcns3	2.00279	0.617494
	Jmjd7	-0.96017	0.617406
	Rpl39	-1.16477	0.617318
	C230062I16Rik	-0.85225	0.617318
	Rps15	-0.73632	0.617318
	Impact	0.725506	0.617318
	Armcx1	0.861125	0.617318
	Smim4	-0.83202	0.616515
	Olfr571	1.59154	0.616515
	Hapln1	2.06596	0.616515
	Gjb2	2.06685	0.616515
	Irgc1	2.07108	0.616515
	Wincr1	-1.62346	0.613342
	Slc46a1	-0.81231	0.613342
	Gsdme	-0.79708	0.613342
	Plekhj1	-0.78874	0.613342
	SPATA5L1	-0.61908	0.613342
	Lrat	0.951747	0.613342
	Hcar2	1.22687	0.613342
	Slfn10-ps	1.42174	0.613342
	Rasd1	1.61406	0.613342
	Mrgpra2b	1.72345	0.613342
	Serpina3c	2.04405	0.613342
	Ndufs7	-0.84192	0.613055
	Gm37102	1.83615	0.612047
	Ifit1	1.24089	0.611891
	Fhl5	2.022	0.611891
	D130058E05Rik	-1.52442	0.611431
	Chpt1	0.459513	0.610621
	Ccser2	0.557521	0.610621
	Lonrf3	-1.0329	0.609933
	Rpl27	-0.46855	0.609933
	Kif21a	0.685795	0.609933
	Gm9574	2.05553	0.609802
	Krt18	-1.83496	0.606532
	Trnau1ap	-0.96299	0.606532
	Sh3d19	0.587578	0.606532
	Hoxa13	1.24933	0.606532
	Gm47939	2.03686	0.606532
	Rpl15-ps3	-1.1954	0.605619
	Rab2b	0.855276	0.604783
	Cyp1b1	1.61639	0.604783
	Gata1	1.81445	0.604783
	Gm9887	-1.06697	0.602546
	Adprs	-0.7259	0.602546
	Fam111a	-0.32042	0.602546
	Uaca	0.652316	0.602546
	Igdcc4	0.890672	0.602546
	Jcad	0.927544	0.602546
	Gm17705	1.7949	0.602546
	Gm8956	1.22329	0.602244
	Ethe1	-0.46834	0.60109
	Gdnf	0.697898	0.60109
	Arid4b	0.599551	0.599734
	Ncaph	-0.76524	0.598777
	1700037H04Rik	-0.71136	0.598777
	Colec12	0.519603	0.598777
	Gm21860	-1.15386	0.598538
	Nudt5	-0.63495	0.598538
	Ddx49	-0.40432	0.598522
	Arhgap4	-0.62377	0.597943
	Akt1	-0.44529	0.597943
	Rpl11	-1.35573	0.597586
	Rmdn2	0.828855	0.596433
	Zadh2	0.308085	0.596381
	Gm32282	-1.98473	0.595324
	Stmn1	-0.92878	0.595324
	Zfp281	0.534406	0.595324
	Gca	1.02324	0.595324
	Per1	1.34421	0.595324
	Mms22l	-0.72	0.592347
	Gm20390	-1.13871	0.592221
	Umad1	-0.66334	0.592097
	Ctbp1	-0.3811	0.591762
	Zbtb10	0.55264	0.591762
	Fut9	1.90104	0.591762
	Adgrg2	1.07374	0.591705
	Gm13301	2.02798	0.591705
	mt-Cytb	0.633941	0.590569
	Pcdhgb5	-1.84219	0.590507
	Sapcd2	-1.31204	0.59046
	Phactr1	0.874167	0.59046
	Sectm1b	1.48704	0.589676
	Mcf2l	0.792477	0.589608
	Ube2a	-0.484	0.588916
	Rhox8	2.01044	0.588845
	Dagla	-0.77322	0.588389
	Araf	-0.38006	0.588243
	Myo18b	1.20686	0.586402
	Igfals	2.02031	0.586402
	Gm20628	-1.82417	0.585935
	3110082I17Rik	-0.86293	0.585935
	Nek2	-0.77136	0.585935
	Hmgcl	-0.53627	0.585935
	Glis3	0.859592	0.585935
	Serpinb1b	1.43444	0.585935
	Gvin-ps3	1.93643	0.585935
	Fgf23	2.00771	0.585935
	Cd33	-1.15485	0.585539
	Rps18	-0.97524	0.585539
	Ndufc2	-0.54968	0.585539
	Gfra1	1.1092	0.585539
	Pusl1	-0.87084	0.585287
	Rps10	-0.83963	0.585287
	P2ry13	-0.65579	0.585287
	Ksr1	0.58867	0.585287
	Rhou	0.593454	0.585113
	Mill2	1.44692	0.585113
	Tmem252	1.44312	0.584277
	Selenoh	-1.04641	0.583906
	Wrap73	-0.4878	0.583906
	Aip	-0.65691	0.582749
	Ndufc1	-0.6089	0.581414
	Eif2ak4	-0.52164	0.581274
	Tgfbr3	0.990011	0.581274
	Fcer1a	1.54578	0.581274
	Nlrc5	0.688126	0.579538
	Lrrc4c	1.33285	0.578884
	Esrp1	2.00342	0.578884
	Rnf227	-1.02523	0.578587
	Rpgrip1l	0.567668	0.578587
	Lurap1	1.07504	0.578587
	Fmo1	1.08394	0.578587
	Nutf2	-1.01517	0.578079
	Snhg6	-1.01371	0.578079
	Rps29	-0.64381	0.578079
	Cox6a1	-0.52336	0.578079
	Tln2	0.626091	0.578079
	Dpp10	1.09177	0.578079
	Hdc	1.60832	0.578079
	Oacyl	1.92371	0.578079
	Gm15990	1.83302	0.576907
	Pde2a	0.876145	0.576435
	Rhox5	1.1748	0.576435
	Antxr1	0.698667	0.576031
	Hebp1	-0.51736	0.575701
	Ndufa12	-0.65118	0.572852
	Zfyve21	-0.8537	0.570651
	Pcna	-0.68159	0.570651
	Eif3k	-0.47429	0.570651
	Ppa2	0.458269	0.570651
	Arpc4	-0.53309	0.570646
	4632415L05Rik	0.434574	0.570646
	Gm16211	1.0931	0.570646
	Unc93a2	1.83346	0.570646
	1700018L02Rik	-1.4008	0.569922
	Ogg1	-0.99093	0.569922
	Cdca5	-0.84088	0.569922
	Nfxl1	-0.60717	0.569922
	Tm2d1	-0.51613	0.569922
	Zfp521	1.05173	0.569922
	Otx1	1.48283	0.569922
	Itga2	0.937042	0.569775
	Cdh18	1.98561	0.569547
	Bambi-ps1	-1.33526	0.568281
	Gm13375	-1.27391	0.568281
	Rpa3	-1.26198	0.568281
	Ptpmt1	-0.71803	0.568281
	Lrfn3	1.32444	0.566547
	Rxfp3	1.15602	0.565387
	Gfpt2	1.40844	0.565387
	Tpcn1	-0.64874	0.564658
	Ppp1ca	-0.54843	0.564658
	Lclat1	0.576747	0.564658
	Stmn2	0.882536	0.564658
	Fcer2a	-1.86293	0.564276
	Runx2os1	-1.27356	0.564276
	Tmem256	-0.8504	0.564276
	Pithd1	-0.76013	0.564202
	Eif3i	-0.54228	0.563886
	Fbxl5	0.332347	0.563682
	Hspa1a	-1.01073	0.561773
	Tdrkh	-0.8417	0.561773
	Nme3	-0.70607	0.561773
	Serf2	-0.68134	0.561773
	Gm49909	-0.62755	0.561773
	Cfap54	1.90474	0.561773
	Casp12	0.822204	0.560667
	Arhgef39	-1.29745	0.560053
	Svbp	-0.49417	0.560053
	Gdf11	0.597086	0.560053
	Ptgfr	1.06086	0.560053
	Osbpl10	1.13266	0.560053
	Aldh6a1	0.751004	0.558405
	Cd209g	-1.73075	0.556404
	Suv39h2	-1.19624	0.556301
	Ctla2b	-1.05691	0.556301
	Ccnf	-0.91997	0.556301
	Abca9	-0.82801	0.556301
	Tor2a	-0.49688	0.556301
	Eif4ebp1	-0.46597	0.556301
	Cpne8	0.729331	0.556301
	Nr2f6	-0.94169	0.55603
	Ndufa5	-0.66104	0.55603
	Ehd1	-0.50326	0.55603
	Dck	-0.43616	0.55603
	Dysf	0.504145	0.55603
	Irs1	0.647315	0.55603
	Map4k3	0.700154	0.55603
	Pcdhb18	0.926773	0.55603
	Il1a	1.36305	0.55603
	Gm4841	1.48191	0.55603
	Snrpg	-0.78424	0.555275
	Smarca5-ps	1.95212	0.554967
	Ubtd1	-1.07881	0.554486
	Gm48443	0.764241	0.554017
	Hint2	-0.60488	0.553617
	Dynlt1b	-0.50828	0.553617
	Trim46	0.707095	0.553617
	Peli3	0.982436	0.553534
	Asic1	0.787733	0.552967
	Slc45a3	1.1207	0.552967
	Gm48597	1.84105	0.552967
	Sike1	0.407277	0.551722
	Mkx	1.03037	0.551722
	Ndufb6	-0.71594	0.550832
	Gm35031	-1.90494	0.549469
	Ang	-1.1285	0.549469
	Olfr56	1.17089	0.549469
	Gm48418	1.80245	0.549469
	Mrpl53	-1.35207	0.549386
	E2f1	-0.77996	0.549386
	Mri1	-0.74389	0.549386
	Nubp1	-0.60625	0.549386
	Lum	1.29643	0.549386
	Ackr4	1.59002	0.549386
	Cfap58	1.86255	0.549386
	Metrn	-1.24326	0.549008
	Rbl1	-0.44648	0.548479
	Ush2a	1.93401	0.548479
	Oaz1-ps	-0.59404	0.546511
	Dpyd	1.44749	0.544142
	Yeats4	-0.40561	0.54196
	Slc25a10	-0.73475	0.541914
	Lix1l	0.277506	0.541914
	Etfdh	0.367543	0.541914
	Prss35	1.54918	0.541914
	8030453O22Rik	-1.31574	0.54011
	2510002D24Rik	-1.09024	0.54011
	Rpl35a	-0.71209	0.54011
	Arfgef1	0.445766	0.54011
	Mboat2	0.915299	0.54011
	Ifit3b	1.35744	0.54011
	Apol7c	1.56199	0.54011
	Trpc3	1.81373	0.54011
	Afap1l1	0.563058	0.537738
	Gm10146	-1.57575	0.537555
	Gm5086	-1.48837	0.537555
	Mlh3	-0.97701	0.537555
	Srebf1	-0.5426	0.537555
	Medag	1.05094	0.537555
	Dhtkd1	1.17416	0.537555
	Arhgef37	1.40442	0.537555
	Sema6a	1.44257	0.537555
	Ddc	1.5436	0.537555
	Cyyr1	1.56342	0.537555
	Wnt4	1.36378	0.537489
	Insrr	1.29012	0.536846
	Pdcd2l	-0.75725	0.536035
	Gm37158	1.49253	0.536035
	Tk1	-1.19227	0.535431
	Pard3b	1.39325	0.535431
	4731419I09Rik	-1.87771	0.535031
	Gm42840	1.47509	0.535031
	Gm10642	-1.36205	0.534009
	Vcpkmt	-0.993	0.534009
	Lyz2	-0.94591	0.534009
	Nt5dc2	-0.76615	0.534009
	Ndufa7	-0.60042	0.534009
	Haus8	-0.54429	0.534009
	Atp6v0e	-0.48588	0.534009
	Rps11	-0.40794	0.534009
	Med9	-0.36588	0.534009
	Postn	0.737111	0.534009
	Mannr	1.34877	0.534009
	Rspo3	1.83503	0.534009
	Gm37900	1.89032	0.534009
	Rdh5	1.03116	0.53275
	Olfr11	-1.89427	0.532432
	Cd276	0.373376	0.53143
	Ccl11	1.66499	0.53143
	9430002A10Rik	1.91386	0.530217
	Mgl2	-1.21323	0.52878
	Wdr59	0.435146	0.52878
	Kmt5b	0.441847	0.52878
	Reck	1.0534	0.52878
	Stfa1	1.91267	0.52878
	Dohh	-0.65856	0.528503
	Gm10076	-1.86244	0.528426
	Tut7	0.535854	0.527746
	Rbms3	0.706671	0.527746
	Olfml1	1.68998	0.527746
	She	1.12527	0.527683
	Sdr39u1	-1.39062	0.527281
	Hmbs	-0.67511	0.527281
	Ndufa8	-0.61424	0.527281
	Rcan3	-0.58822	0.527281
	Cd83	-0.57922	0.527281
	Tecr	-0.5341	0.527281
	Olfr731	1.84278	0.527281
	Ccdc186	0.618424	0.526125
	Casq2	1.33924	0.526125
	Rnf7	-0.61554	0.524825
	Thoc6	-0.47918	0.524825
	Rnd3	0.571408	0.524825
	Gcnt2	0.642818	0.524825
	Wnt2b	1.14794	0.524825
	Ncapd3	-0.70854	0.523881
	Commd4	-0.64167	0.523441
	Lrrc32	1.04623	0.523388
	Rpl12	-1.26876	0.52144
	9530068E07Rik	0.234933	0.52144
	AW011738	0.852652	0.52144
	Cavin4	1.06183	0.52144
	Chrnd	1.67118	0.52144
	Bmp3	1.88232	0.52144
	F13a1	-1.15199	0.520278
	Degs1	0.259563	0.520278
	Gm11131	0.778863	0.520278
	Nr2f2	0.746976	0.518434
	Trpm1	-1.72843	0.51749
	Gm44044	-1.27532	0.51749
	Dmac1	-0.67085	0.51749
	Aurkaip1	-0.42248	0.51749
	Cc2d2a	0.572183	0.51749
	Gm15287	1.80682	0.51749
	Cdh2	0.545376	0.516404
	Alpk3	1.40781	0.516404
	Lcn2	1.61851	0.516404
	Enpp2	1.19973	0.516134
	Enah	0.516793	0.515591
	Gm47922	1.63377	0.515591
	Cops6	-0.34097	0.514167
	Pafah1b3	-0.75131	0.511846
	Sdk2	1.54842	0.511846
	Zfp61	0.587099	0.511511
	Clec4e	1.15067	0.511511
	Rps7	-0.94469	0.511448
	Aurkb	-0.73656	0.511448
	Rps23	-0.62308	0.511448
	Cox4i1	-0.4564	0.511448
	Mrpl52	-0.42072	0.511448
	Rpl24	-0.37382	0.511448
	Xylt2	-0.33786	0.511448
	Inpp5a	0.525716	0.511448
	Gm29084	0.704639	0.511448
	Adamts6	0.739125	0.511448
	Vmn1r233	1.20452	0.511448
	Tcf24	1.29747	0.511448
	Dipk2b	1.44397	0.511448
	Steap4	1.49029	0.511448
	Cxcl5	1.67369	0.511448
	Reg3g	1.68262	0.511448
	Gatm	-0.6683	0.51075
	Zfp532	0.442317	0.510032
	Plxna4os1	-1.34889	0.509135
	Tmem191c	-1.22845	0.509135
	Slc13a3	-1.11768	0.509135
	Pf4	-1.05369	0.509135
	Taf10	-0.52481	0.509135
	Zfand2b	-0.51656	0.509135
	Park7	-0.46711	0.509135
	Spin1	0.37804	0.509135
	Tom1l2	0.400975	0.509135
	Golgb1	0.402536	0.509135
	Sntb1	0.978863	0.509135
	Smyd1	1.09335	0.509135
	Slitrk6	1.31603	0.509135
	Ifi203-ps	1.40293	0.509135
	Mcpt-ps1	1.65086	0.509135
	Tc2n	1.79569	0.509135
	Lcn4	1.86947	0.509135
	Ppm1n	1.87536	0.509135
	Arhgap28	0.497132	0.508262
	Dnmt1	-0.59114	0.507525
	Cfp	-0.96634	0.506947
	Drap1	-0.78482	0.506947
	2310015A10Rik	-0.78335	0.506947
	Rex1bd	-0.68512	0.506947
	Ttll1	-0.57487	0.506947
	Pik3ca	0.409587	0.506947
	Znhit6	0.501898	0.506947
	Med13	0.616289	0.506947
	Acot6	1.18308	0.506947
	Gpr171	1.18599	0.506947
	Atp8b5	1.57704	0.506947
	Zfp711	1.62614	0.506947
	Gm45520	1.81445	0.506947
	Rgs19	-0.39307	0.50686
	Pla2g3	-1.72503	0.506849
	Uchl3	-1.27395	0.506849
	Tamm41	-0.74213	0.506849
	Rpl10-ps3	-0.46712	0.506849
	Dlc1	0.936818	0.506849
	Negr1	1.03645	0.506849
	Dpt	1.06076	0.506849
	Hoxc13	1.20118	0.506849
	S100a8	1.24935	0.506849
	Nat8f3	1.58716	0.506849
	Mmp11	0.621039	0.50642
	Enthd1	-1.66423	0.505667
	Uqcrc1	-0.47324	0.505667
	Rem2	-1.80527	0.505362
	Zeb1	0.584438	0.504575
	Plpp3	0.93385	0.504575
	Klra5	1.11902	0.504575
	Gm12185	1.37124	0.504575
	F10	1.38596	0.504575
	Gng4	1.82264	0.504575
	Saa3	1.39984	0.503839
	Chchd7	-0.72895	0.503777
	Dipk1b	-0.88692	0.503669
	Tnfrsf13b	-0.62654	0.503158
	Cyp26b1	1.35863	0.503158
	Fam13c	1.01714	0.502701
	Hoxa11	-1.04562	0.501294
	Npr2	0.375135	0.501147
	Dtd2	-0.60831	0.500788
	Mycbp	-0.74739	0.499814
	Apod	1.38857	0.499814
	Clca2	0.901078	0.499023
	Nup210l	-1.53615	0.498424
	Immp1l	-0.87832	0.498424
	Card19	-0.50419	0.498375
	Gm17354	1.20263	0.498375
	Ecm2	1.14431	0.497894
	Gxylt2	0.652808	0.497301
	Ccdc89	1.71561	0.495333
	Thumpd3	-0.48704	0.49517
	Apol9a	0.396913	0.495073
	Tmem100	1.20083	0.492048
	Gm4951	1.39755	0.491839
	mt-Nd4l	0.878778	0.491376
	Larp6	1.05106	0.491376
	Lrp11	0.82203	0.488576
	mt-Nd4	0.747841	0.488221
	Dab2	-0.66404	0.487871
	Ehbp1l1	-0.44604	0.486705
	4930517E14Rik	1.83271	0.486705
	Gm20482	-1.74003	0.486531
	Gm37913	-1.57088	0.486531
	Tuba1b	-0.9239	0.486531
	Rpl13a	-0.86057	0.486531
	Rp9	-0.4626	0.486531
	Doc2b	0.896048	0.486531
	Gbp7	0.989529	0.486531
	Serpina3m	1.83384	0.486531
	Rps3	-0.69597	0.486293
	Trp53inp2	0.889274	0.486293
	Serpina3h	1.21	0.485084
	Rab9	0.36917	0.484812
	Gm16153	-1.78847	0.484629
	Thap3	-0.57467	0.484629
	Olr1	1.10321	0.484629
	Strip2	-1.21944	0.484598
	Srf	-0.79547	0.484598
	Dna2	-0.46972	0.484598
	Kdm2a	0.302902	0.484598
	Col16a1	0.660099	0.484598
	Apol7a	0.787915	0.484598
	Pcdhb5	1.13561	0.484598
	Abcc9	1.19737	0.484598
	Gm47611	1.27676	0.484598
	Gm48161	0.599986	0.483931
	Itm2a	0.92116	0.482851
	Ost4	-0.40959	0.482663
	Bfar	0.332231	0.482098
	Agfg2	-0.55842	0.481403
	Cstf1	-0.45102	0.481303
	Gm48062	-1.74645	0.480646
	Gm43558	-1.72573	0.480646
	Ptn	-1.57449	0.480646
	Hscb	-0.68953	0.480646
	Sox7	0.928279	0.480646
	Gvin-ps6	1.8006	0.478696
	Snai2	1.2404	0.478663
	Iigp1	1.45857	0.478663
	Rdh9	1.7243	0.478663
	Igf2	1.42018	0.477722
	Cox14	-0.81392	0.477166
	Gm43618	0.943991	0.474469
	Gm47551	-1.34171	0.473739
	Raly	-0.59836	0.473739
	Garem2	1.43629	0.473529
	B430319F04Rik	-1.76272	0.473402
	Snrpd2	-0.78835	0.473402
	Maf	-0.57553	0.473402
	Golga4	0.545983	0.473402
	Pdgfra	0.617975	0.473402
	Asah2	0.874417	0.473402
	Gm47956	1.71874	0.473402
	Gpr31c	1.26639	0.473024
	Samd12	1.10804	0.472814
	Ndufs6	-0.52257	0.472136
	Endog	-0.80587	0.472053
	Eif4a3	-0.40723	0.471944
	C1s1	1.08801	0.471429
	Cklf	-0.57075	0.470837
	Arhgap22	-1.11487	0.47042
	Eif1b	-0.44006	0.47042
	Adgrg3	1.22507	0.47042
	Fam114a1	0.4717	0.470344
	Dlgap5	-0.74263	0.470205
	Phb2	-0.65879	0.470205
	Spic	1.14026	0.470205
	Mrpl2	-0.52952	0.470151
	Ubxn8	0.457901	0.470151
	Ceacam19	1.28551	0.470151
	Gvin-ps1	1.73026	0.470151
	5830444B04Rik	0.733121	0.469816
	Rasgrp3	0.88181	0.469816
	Ccdc80	0.941697	0.469816
	Ubd	1.30124	0.469816
	Islr2	-0.88506	0.469688
	Tmem121	-0.97224	0.46966
	Tmem134	-0.75404	0.46966
	Ppp1r18	-0.23613	0.46966
	Gan	0.549676	0.46966
	Synm	1.0349	0.46966
	Flt4	1.37132	0.46966
	Gvin-ps4	1.21843	0.469399
	Fam83d	-1.09229	0.468846
	Cenpa	-1.05584	0.468846
	Reep4	-0.52523	0.468846
	Naprt	-0.52415	0.468846
	Clic1	-0.4687	0.468846
	Hgsnat	-0.40427	0.468846
	Nadk	-0.29682	0.468846
	Fgfr1	0.27974	0.468846
	Mfn1	0.30781	0.468846
	Arl14ep	0.370302	0.468846
	Aggf1	0.474805	0.468846
	Twsg1	0.480275	0.468846
	Ank2	0.95472	0.468846
	C130074G19Rik	0.987333	0.468846
	Rgs5	1.11604	0.468846
	Tmprss6	1.28472	0.468846
	Gm3512	1.46758	0.468846
	Slc6a4	1.48057	0.468846
	Mmp13	1.56338	0.468846
	Ntn4	0.957729	0.468845
	Gm15270	-1.40813	0.466948
	Prelid1	-0.3127	0.466948
	Hspa4l	0.601102	0.466948
	Gm49325	-1.315	0.46685
	Gm48933	-1.56262	0.466224
	Marveld1	0.251779	0.466224
	Rps12-ps3	0.698526	0.466153
	Rps21	-0.83642	0.466103
	Rpl17	-0.58999	0.466103
	Gm48898	1.72522	0.465763
	Gm35368	-1.7669	0.465064
	Gen1	-0.87639	0.465064
	Mlf2	-0.53719	0.465064
	Clec11a	1.27023	0.465064
	4732440D04Rik	-1.32781	0.462812
	Chaf1b	-0.42744	0.462812
	Rpl37rt	0.399498	0.462812
	Fsd2	1.29361	0.462812
	Gm16364	1.30461	0.462812
	C1qa	-0.69984	0.462292
	Hoxa6	1.65559	0.462292
	Chek2	-0.60813	0.460302
	9430038I01Rik	-0.54237	0.460302
	Bmyc	-0.9468	0.459718
	Ypel4	1.05641	0.459718
	Gm20498	-0.74632	0.459643
	Sardh	0.512153	0.459643
	Rpl41	-0.95112	0.459096
	Mgst3	-0.54862	0.459096
	Zfp618	0.743843	0.459096
	Il18rap	0.977744	0.459096
	Nop10	-0.60831	0.458746
	Trmt2a	-0.78156	0.458216
	Eef1akmt1	-0.63921	0.458216
	Mrps14	-0.48941	0.458216
	Zc3h13	0.600829	0.458216
	Rgs4	1.33274	0.458216
	Limd2	-0.38787	0.457974
	Alpk1	0.734971	0.457867
	Snhg3	-1.32318	0.457257
	Disc1	-1.01957	0.457257
	Traip	-0.93282	0.457257
	Dsn1	-0.80463	0.457257
	Oxld1	-0.76383	0.457257
	Dnttip1	-0.62437	0.457257
	Gm49069	1.27571	0.457257
	Sned1	1.51298	0.457257
	Pcdhb10	1.69867	0.457257
	Otos	1.73438	0.457257
	Espnl	1.74371	0.457257
	Mettl5	-0.81562	0.455801
	Snrnp40	-0.46461	0.455801
	Ccl21a	1.77335	0.455801
	Erg	1.12374	0.4555
	Chil3	1.5474	0.455249
	Atp11b	0.544747	0.454769
	Abhd2	0.467435	0.454618
	Gm26688	1.39396	0.454618
	Gm42528	1.55777	0.454618
	Spc25	-0.81102	0.454042
	Cdt1	-0.73038	0.454042
	Ssr4	-0.75141	0.452815
	Spout1	-0.72976	0.452815
	Pdcd2	-0.5355	0.452815
	Donson	-0.53235	0.452815
	Ercc5	0.577248	0.452815
	Gbp6	1.41487	0.452815
	Hlf	1.60934	0.452815
	Tmem204	0.946187	0.448992
	9930111J21Rik2	1.03078	0.448992
	2610001J05Rik	-0.57418	0.448027
	Nbl1	0.698119	0.447246
	Gm9888	-0.90206	0.44714
	Noa1	-0.57629	0.44714
	Gnb4	0.393958	0.445692
	Gm28151	1.6918	0.445692
	Tusc1	-0.58263	0.444553
	Zfp788	0.656036	0.444553
	Lrrc3b	1.63047	0.444553
	Gm16278	1.75894	0.444553
	Sfxn5	-0.55979	0.444497
	P2rx5	0.851107	0.443522
	Bfsp1	1.40636	0.443522
	Rad51ap1	-1.03722	0.443281
	Dclk1	1.06984	0.443281
	Nos2	1.55384	0.442691
	Ptges2	-0.62556	0.441419
	Mis12	0.397268	0.440768
	Cryba4	-1.04395	0.439775
	C1qc	-0.83769	0.439775
	H1f10	-0.62463	0.439775
	Atp5g3	-0.49743	0.43881
	Srp14	-0.45692	0.438714
	mt-Co1	0.625837	0.438714
	Dact3	-0.78587	0.43862
	Tet2	0.600556	0.43862
	Gja5	1.28294	0.43862
	Bicc1	1.3283	0.43862
	Gm9973	0.859214	0.436316
	Uqcr10	-0.59055	0.435758
	Mfap3	0.452612	0.435334
	Nfe2l1	0.550159	0.43404
	Tapt1	0.322061	0.432324
	Parvaos	1.67912	0.432324
	Bub1b	-0.64744	0.432026
	Angptl7	1.35985	0.432026
	Dok3	-0.72572	0.429982
	Med10	-0.39696	0.429982
	Parm1	1.31817	0.429982
	Hmx2	1.43124	0.429982
	Spc24	-1.20069	0.429827
	Gins2	-0.8022	0.429801
	Gm37750	-1.60552	0.429524
	Polr2f	-0.98031	0.429524
	Sac3d1	-0.9504	0.429524
	Ndufb8	-0.67548	0.429524
	Polr1c	-0.64289	0.429524
	Daam2	0.873085	0.429524
	Stum	1.50812	0.429524
	Npy1r	1.5417	0.429524
	Ramp1	-0.83676	0.428458
	Ctsk	0.548041	0.428458
	C2cd3	0.563083	0.427933
	Lrrc46	1.66649	0.427328
	Cryl1	-0.88264	0.426891
	Wbp1	-0.73013	0.426891
	Rheb	-0.4463	0.426891
	Sh2b3	-0.36414	0.424671
	Gm43577	1.05723	0.424671
	Pbld2	1.54853	0.424671
	Tm4sf19	1.33441	0.42425
	H4c11	-1.26948	0.422884
	Gm17494	-1.11821	0.422884
	Rnaset2a	-0.77745	0.422884
	Lpar4	1.29049	0.422884
	Ppfia2	1.72234	0.422884
	Ushbp1	0.814092	0.42189
	S100a9	1.33707	0.42189
	Hgf	1.05759	0.421727
	Pigz	-1.1455	0.421668
	Uqcc2	-1.06282	0.421586
	Fxyd6	1.20793	0.421586
	Fgf7	1.19977	0.420873
	Ncmap	-1.07863	0.420621
	Nsl1	-1.01084	0.420621
	Mcrip2	-1.17006	0.418381
	A430018G15Rik	1.50042	0.418381
	Gpr88	1.69021	0.418381
	Ercc6l2	0.452432	0.418064
	Ccdc152	1.23661	0.418036
	Gm15608	-1.71074	0.417706
	Asf1b	-0.85175	0.417706
	Pilra	-0.51064	0.417706
	Rnaseh2c	-0.79767	0.41596
	Cdc42ep2	0.853162	0.414085
	Cst6	-1.44763	0.413327
	E2f8	-0.88404	0.413327
	H2-DMb2	-0.68019	0.413327
	Serpina3i	1.25151	0.413327
	Tomm40l	-0.65101	0.412628
	Havcr1	-1.59358	0.412153
	Mxd3	-1.08611	0.412153
	H2-T22	0.397488	0.412153
	H2-T22	0.397488	0.412153
	Stradb	-0.43639	0.411414
	Timm13	-0.84106	0.410896
	Aurka	-0.94954	0.410691
	Scand1	-0.83975	0.410691
	Cd1d1	0.677736	0.410691
	Il6	1.42485	0.410691
	Zfp68	0.529117	0.410572
	Gm43489	1.20801	0.410572
	Serpine2	1.22515	0.410572
	Mamdc2	1.39699	0.410572
	Gm28710	1.70552	0.410572
	Dynlt2a2	-1.71414	0.410531
	Stil	-0.63851	0.410487
	Enc1	0.420913	0.410191
	Uqcr11	-0.7327	0.409329
	Shisa2	1.20592	0.409329
	Kcnab3	1.30297	0.409329
	Dgcr6	-0.7967	0.408845
	Eps8l2	0.853459	0.408845
	Nudt22	-0.68642	0.408708
	Atp6v0b	-0.466	0.408708
	Slc16a2	0.893625	0.408708
	Tmem160	-0.62672	0.408435
	Hras	-0.5991	0.408435
	Dera	-0.41242	0.408435
	Wdr91	-0.41105	0.408435
	Rsad2	1.03934	0.408435
	Septin4	0.760565	0.406261
	Sh3glb2	-0.71151	0.405993
	Pgbd5	-1.16879	0.404593
	Ormdl2	-0.63983	0.404439
	Akr1e1	0.417401	0.404439
	Dpysl3	0.479164	0.404439
	Malt1	0.775915	0.404439
	Gm46658	1.19873	0.404439
	Gm21762	1.2509	0.404439
	Gm30794	1.42839	0.402404
	Nudt6	-0.94867	0.401161
	Cdca8	-0.85227	0.401161
	Rpl13	-0.49076	0.401161
	Slc6a17	0.573029	0.401161
	Gcat	-1.21425	0.400278
	Birc5	-0.87499	0.400278
	Samd5	0.935765	0.400278
	Rps27a	-0.78513	0.399829
	Fancd2	-0.54178	0.399829
	Trip11	0.526155	0.399554
	Slc16a7	-0.85942	0.399261
	Eid2	-0.66636	0.399261
	Gm11520	-1.57168	0.397107
	H3c7	-1.28212	0.397107
	Ppp1r14b	-1.14567	0.397107
	Cenps	-1.03668	0.397107
	Ndufa4	-1.02765	0.397107
	Psmg4	-0.77324	0.397107
	Siva1	-0.73291	0.397107
	Emc9	-0.70496	0.397107
	Gm7536	-0.44112	0.397107
	Sod1	-0.4331	0.397107
	Mpc2	-0.43223	0.397107
	Zfp219	-0.43166	0.397107
	Top2b	0.31899	0.397107
	Ccdc157	0.510424	0.397107
	mt-Nd2	0.569317	0.397107
	Nova1	0.753993	0.397107
	Mx1	0.795068	0.397107
	Eva1a	0.830635	0.397107
	Gm16118	1.02906	0.397107
	Cd38	1.13825	0.397107
	Grem2	1.15896	0.397107
	Slc6a19	1.27304	0.397107
	Prokr2	1.29531	0.397107
	Ccl28	1.34721	0.397107
	Gm42585	1.58991	0.397107
	Kcnn3	1.5929	0.397107
	Gm45051	-1.65976	0.39605
	Gpx3	1.27729	0.395993
	Ints6l	-0.82342	0.395308
	Igsf10	0.972327	0.395308
	Cdca3	-0.98204	0.394906
	Sgsm1	1.23933	0.394906
	Gulp1	0.417255	0.39468
	Gdpd5	-0.64234	0.394291
	Stard3nl	-0.37346	0.394291
	Atg5	-0.42653	0.394227
	Tuba1c	-0.89954	0.39318
	Pld1	0.547527	0.39318
	B3galt1	1.48088	0.39318
	Pafah1b1	0.264572	0.393053
	Naa38	-0.78378	0.392784
	Chic2	-0.46045	0.392784
	Zfp825	0.618807	0.392784
	Zc3hc1	-0.72633	0.392719
	Adat2	-0.65541	0.392719
	Mrps36	-0.48716	0.392719
	Selenoo	-0.39692	0.392719
	Ssu72	-0.39325	0.392719
	Sec62	0.561318	0.392719
	Gm48765	0.787436	0.392719
	Egfr	0.810948	0.392719
	Prkaa2	0.937022	0.392719
	Heg1	1.17095	0.392719
	Slc6a15	1.48183	0.392719
	Kif23	-0.8789	0.392655
	Grhpr	-0.54308	0.392655
	Slc7a6	0.31664	0.392655
	Slc43a1	0.920238	0.392655
	Svep1	1.24531	0.392587
	Anapc15	-0.38851	0.391313
	Zfp629	0.536202	0.391313
	4930534D22Rik	-1.61888	0.391124
	Ehhadh	-1.01136	0.391124
	Mbtps1	0.388905	0.391124
	Gpr182	1.42399	0.391124
	Elof1	-0.67911	0.390804
	H2ac12	-1.52689	0.390543
	Ppp1r3f	-0.97169	0.390543
	2310009B15Rik	-0.83954	0.390543
	Cebpzos	-0.8199	0.390543
	Rpl36	-0.79604	0.390543
	Ptgr1	-0.35823	0.390543
	Clip2	0.235787	0.390543
	Ephb6	0.828243	0.390543
	Casp4	0.849748	0.390543
	Mx2	0.868365	0.390543
	Mmp19	0.924725	0.390543
	Il7	1.06656	0.390543
	Gbp9	1.14539	0.390543
	Ifit3	1.20083	0.390543
	Kcna6	1.5085	0.390543
	Kcnk10	1.58611	0.390543
	Gm13301	1.62707	0.390543
	Gm47637	1.65177	0.390543
	Rps2	-0.99925	0.390136
	Rnf141	-0.66412	0.390136
	Crebbp	0.420986	0.390136
	Myh3	1.3643	0.390136
	Ankrd46	0.350251	0.390061
	Dpy30	-0.79497	0.39001
	B3gnt9	0.479633	0.389673
	Lyrm9	-0.6842	0.389074
	Phyhd1	-0.5093	0.389074
	Clmn	1.41224	0.389074
	Pex11a	0.82985	0.388436
	Ripor3	1.1752	0.388436
	Rps8	-0.58787	0.387437
	Rps8	-0.58787	0.387437
	5930430L01Rik	0.64783	0.387437
	Gm10851	1.46067	0.387437
	Thop1	-0.69999	0.387101
	Mrpl40	-0.67045	0.387101
	Dynlt1f	-0.59315	0.387101
	Cox7a2	-0.51286	0.387101
	Ggnbp2	0.310603	0.387101
	Rfx5	0.386746	0.387101
	Akap7	0.553796	0.387101
	Sparc	0.806021	0.387101
	Sync	0.934157	0.387101
	3425401B19Rik	1.23427	0.387101
	Gm21104	1.27362	0.387101
	Gm21104	1.27362	0.387101
	Srrm4os	1.48477	0.387101
	Tmem236	1.55431	0.387101
	Il15ra	0.543364	0.387039
	Foxf1	0.430816	0.386553
	Rnf125	1.31324	0.386553
	Bard1	-0.78899	0.38629
	Yif1b	-0.4356	0.386033
	St6galnac6	-0.4269	0.385729
	H2-Q4	0.56627	0.385729
	Gpr173	-1.00753	0.385262
	Camkmt	-0.83388	0.385262
	Gbp4	1.30889	0.385262
	2700097O09Rik	-0.69617	0.383827
	Tomm5	-0.92773	0.383701
	Frzb	-1.62736	0.383312
	Hc	1.18471	0.382509
	Lmnb2	-0.87243	0.382355
	Itgam	-0.70042	0.382355
	Rps25	-0.59034	0.381965
	Tbc1d16	-0.55176	0.381965
	Mmrn1	1.59277	0.381965
	Ankle1	-1.36964	0.381831
	Glp1r	-1.18916	0.381831
	Erdr1	-0.96815	0.381831
	Mutyh	-0.89134	0.381831
	Cysltr1	-0.7538	0.381831
	Aprt	-0.74901	0.381831
	Smyd5	-0.70912	0.381831
	Cfap298	-0.63436	0.381831
	Tdp1	-0.63136	0.381831
	Zcchc17	-0.51142	0.381831
	Pex7	-0.50059	0.381831
	Trmt112	-0.46863	0.381831
	Kat5	-0.44032	0.381831
	Pdcd5	-0.42595	0.381831
	Hspa8	-0.2153	0.381831
	Rhoq	0.392636	0.381831
	Cpe	0.525386	0.381831
	Cir1	0.57028	0.381831
	Pou6f1	0.573844	0.381831
	Cd34	0.581734	0.381831
	Hdac11	0.660156	0.381831
	Jade2	0.669137	0.381831
	Synpo	0.693821	0.381831
	Lrig3	0.698736	0.381831
	Tmtc2	0.824031	0.381831
	Cnrip1	0.901834	0.381831
	Tmem45a	1.15289	0.381831
	Ccl5	1.2769	0.381831
	Slc35f1	1.35814	0.381831
	Cyp7b1	1.36807	0.381831
	Frmpd1	1.62064	0.381831
	Gm44821	1.62064	0.381831
	Chchd4	-0.63073	0.381725
	Bbc3	-0.55589	0.381725
	Ankrd42	0.880508	0.381725
	Lage3	-0.62367	0.381321
	Gm47102	1.32251	0.380768
	Gm26549	1.49314	0.380768
	Med14	-0.43549	0.380606
	Mrpl12	-0.99916	0.378726
	Jag1	0.557966	0.378726
	Chrdl1	1.15646	0.378726
	Angptl1	1.38484	0.378726
	Vegfd	0.669267	0.378724
	Ppih	-0.79559	0.378608
	Prim2	-0.56651	0.378608
	Ccdc9b	0.61398	0.378608
	Gm38025	0.858256	0.378608
	Ptger3	1.0206	0.378608
	Clec7a	1.0852	0.378608
	Cdk20	-0.38081	0.378471
	Tnfaip3	0.644375	0.378471
	Klf9	0.90406	0.378471
	Cacna1g	1.31492	0.378471
	Kctd20	0.247809	0.378182
	Pycard	-0.64338	0.37804
	Xlr	-1.31524	0.377431
	Nccrp1	-1.40427	0.377131
	Fads2	-1.11024	0.377131
	Bub1	-0.99779	0.377131
	Pex10	-0.77983	0.377131
	Tarbp2	-0.68987	0.377131
	Atg4d	-0.58996	0.377131
	Paox	-0.43341	0.377131
	Keap1	-0.27911	0.377131
	Sptbn1	0.644453	0.377131
	Npepl1	-0.78671	0.376467
	Mettl27	0.944996	0.376455
	L3hypdh	-0.9834	0.376412
	Gm1976	0.680763	0.376412
	Mmp27	1.29435	0.376412
	Gm30329	-1.30942	0.375986
	Mybl2	-1.14163	0.375773
	F630028O10Rik	-1.10447	0.375773
	Cystm1	-0.7597	0.375773
	Gm19719	1.45046	0.375658
	Ndp	-1.2103	0.37522
	H2az1	-0.88727	0.37522
	Rcor2	-0.6244	0.37522
	Rplp2	-0.46745	0.37522
	Fmnl2	0.471797	0.37522
	Clip1	0.593688	0.37522
	Galk1	-0.65432	0.37478
	mt-Nd1	0.514891	0.37478
	Map2k3os	-1.21576	0.374598
	Nrg2	-1.2115	0.374598
	Ntmt1	-0.82298	0.374598
	Gemin7	-0.45522	0.374598
	Hspb8	0.340809	0.374598
	Rpl10	1.08476	0.374598
	Hnmt	-0.85464	0.374491
	Slc7a14	-1.4301	0.374488
	4930404N11Rik	-1.5121	0.373771
	Nlrp1c-ps	-1.27673	0.373771
	Fmc1	-1.0053	0.373771
	2410022M11Rik	-0.69871	0.373771
	Saysd1	-0.65995	0.373771
	Cyth4	-0.59609	0.373771
	Ybx1	-0.51876	0.373771
	Tnks1bp1	0.3066	0.373771
	Serpinb1a	0.637751	0.373771
	Osr2	0.904123	0.373771
	Dcn	1.10621	0.373771
	Mymk	1.52594	0.373771
	Gm12187	1.59949	0.373771
	Folh1	1.60516	0.373771
	Tmem37	-0.82193	0.373665
	Fdps	-1.18927	0.373604
	Ska1	-0.98586	0.373604
	Ints11	-0.56653	0.373604
	Mex3b	-0.50909	0.373604
	Ivns1abp	-0.4477	0.373604
	Brk1	-0.39532	0.373604
	Pfkm	0.513307	0.373604
	Erbin	0.587173	0.373604
	Klf12	0.764375	0.373604
	Stac	0.779237	0.373604
	Chl1	1.35126	0.373604
	Gzmg	1.56409	0.373604
	Slfn8	0.912036	0.373403
	Rpl22	-0.79175	0.371717
	Ppp4c	-0.47557	0.371717
	Unc119	-0.43323	0.371717
	Prickle1	0.83324	0.371717
	Gm20257	1.01772	0.371717
	E330013P04Rik	1.16421	0.371717
	Cela1	-1.03816	0.371406
	Pou1f1	1.49953	0.370755
	Adsl	-0.75235	0.370676
	Tspan15	0.763043	0.369902
	Uqcrq	-0.59253	0.369397
	Lsm11	-0.42784	0.3692
	Mcam	0.775056	0.3692
	Slc25a13	-0.85077	0.367629
	Reln	1.55815	0.367629
	Hecw2	0.932119	0.367384
	Meox2	1.06187	0.367384
	Atp8b1	1.02016	0.366073
	Upf2	0.400806	0.36499
	Sfrp1	1.42048	0.36499
	Gm14735	1.34602	0.364965
	Slc25a1	-0.37795	0.364383
	Hyi	-0.49436	0.363526
	Kcnj10	-1.30111	0.362879
	Igsf5	-1.60312	0.362129
	Dqx1	-1.50016	0.362129
	Padi3	-1.43256	0.362129
	Dusp9	-1.37184	0.362129
	Ube2t	-1.17692	0.362129
	Kcp	-1.06147	0.362129
	Fam136a	-0.86247	0.362129
	Fam136a	-0.86247	0.362129
	Ssna1	-0.79966	0.362129
	Rps27l	-0.69571	0.362129
	Eif6	-0.63786	0.362129
	Fbxl12	-0.58861	0.362129
	Prkag2	-0.55334	0.362129
	Rpp21	-0.51425	0.362129
	Snx21	-0.42843	0.362129
	Nelfcd	-0.36938	0.362129
	Atp5j	-0.34925	0.362129
	Atxn7l3b	0.259806	0.362129
	Clmp	0.469079	0.362129
	Plcl1	0.6194	0.362129
	mt-Rnr2	0.758909	0.362129
	Thsd7a	0.913578	0.362129
	Myog	1.14941	0.362129
	Cxcl11	1.23874	0.362129
	Gprin3	1.31979	0.362129
	Zbtb16	1.34498	0.362129
	Gm29336	-1.47409	0.361881
	Cntd1	-1.41832	0.361881
	E330032C10Rik	-1.41268	0.361881
	Cks2	-0.96433	0.361881
	Chtf18	-0.8979	0.361881
	Nuf2	-0.71371	0.361881
	Cenpu	-0.69376	0.361881
	Nab1	0.412612	0.361881
	Golga3	0.526635	0.361881
	Brdt	0.661843	0.361881
	AI987944	0.673008	0.361881
	Jak2	0.733253	0.361881
	Pknox2	1.06775	0.361881
	Gm48786	1.10251	0.361881
	Ifi205	1.21008	0.361881
	Cxadr	1.24421	0.361881
	Aox3	1.42934	0.361881
	Ube2e3	-0.40594	0.361845
	Dnajc24	-0.96705	0.3603
	Mefv	0.806497	0.3603
	Pcdh17	1.19058	0.3603
	Bola2	-0.59273	0.359824
	Sod2	0.64238	0.359824
	Hikeshi	-0.33602	0.359623
	Gm49087	-1.57803	0.359345
	Msln	-0.91243	0.359345
	Pde6d	-0.70516	0.359345
	Iqgap3	-0.52149	0.359345
	Emd	-0.4836	0.359345
	Septin2	0.549962	0.359345
	Fignl2	0.775852	0.358639
	Qtrt1	-0.76799	0.358251
	Ppp1r21	-0.36547	0.358251
	Zfp518b	0.60636	0.358251
	Tmem26	0.945568	0.358251
	Ccnjl	1.19794	0.358251
	Nfs1	-0.39121	0.357846
	Gm44878	1.40776	0.357846
	Cdca4	-0.5402	0.357701
	Cryaa	-1.37022	0.357354
	Kcnk13	-1.05371	0.357354
	Wdr61	-0.646	0.357354
	Idh3b	-0.30634	0.357354
	Slc39a1	0.197915	0.357354
	Sirt1	0.436684	0.357354
	Inpp1	0.722733	0.357354
	Angpt2	0.918219	0.357354
	Gm10654	1.37596	0.357354
	Gm38279	1.5836	0.357354
	Pclaf	-0.8	0.355837
	Rnf126	-0.45192	0.355837
	Tjp1	0.617993	0.355837
	Awat2	-1.14951	0.355407
	Pde11a	1.4872	0.355407
	Olfr1356	1.45419	0.354466
	Arl2	-0.56999	0.353434
	Qdpr	-0.38049	0.353427
	Slc35f2	1.14221	0.353427
	Sec22c	0.369967	0.353225
	Bok	-1.2578	0.353202
	Pi4kb	0.275895	0.353142
	Ppp1r14a	-0.93374	0.353
	Wdr18	-0.46991	0.352714
	Trim12c	0.914877	0.352714
	Fzd1	1.34075	0.352714
	Lsm10	-0.41152	0.352579
	Ubr1	0.37246	0.352579
	S1pr3	0.864231	0.352579
	Col17a1	1.56418	0.352254
	Lsm4	-0.79785	0.351846
	Lvrn	1.55037	0.351846
	Cdkn2aipnl	-0.86087	0.351665
	Lrrk1	0.496418	0.351665
	Etfrf1	0.503973	0.351665
	Oaf	-0.73468	0.351573
	Pepd	-0.33602	0.351014
	Gm37249	-1.5662	0.350255
	Ska3	-0.88243	0.350255
	Cdkn3	-0.85144	0.350255
	Hltf	0.51345	0.350255
	Gm29216	0.765058	0.350255
	Gpx4	-0.69781	0.350143
	Gm20033	-1.36819	0.34928
	Tnfrsf12a	-1.05703	0.34928
	Gm26682	0.962826	0.34928
	Scn2a	0.885128	0.34906
	Rps14	-0.84852	0.348578
	2810402E24Rik	-0.64694	0.348578
	H2bc12	-1.3	0.34837
	Ube2c	-0.90106	0.34837
	Depdc1b	-0.87822	0.34837
	Gm10275	-0.87683	0.34837
	Slc28a2	-0.73901	0.34837
	B3gnt7	-0.71424	0.34837
	Limk1	-0.67985	0.34837
	Miip	-0.67173	0.34837
	Mlh1	-0.60131	0.34837
	Timm10	-0.50587	0.34837
	Etaa1	-0.49723	0.34837
	Mipep	-0.45728	0.34837
	Grk6	-0.31964	0.34837
	Rps17	-0.31842	0.34837
	Fblim1	-0.29341	0.34837
	Gnas	-0.19135	0.34837
	Ube2e2	0.383671	0.34837
	Tead1	0.462624	0.34837
	Eid2b	0.505085	0.34837
	Prkca	0.541295	0.34837
	Slc22a15	0.577734	0.34837
	9930021J03Rik	0.586239	0.34837
	Erlec1	0.648182	0.34837
	Sh3rf3	0.704032	0.34837
	Abcg2	0.878793	0.34837
	Mmp2	0.899129	0.34837
	S1pr1	0.927592	0.34837
	Gm40020	1.33598	0.34837
	Psme2b	1.39605	0.34837
	Fsip1	1.41426	0.34837
	Galnt15	1.42044	0.34837
	Fign	1.46849	0.34837
	Zdbf2	1.52501	0.34837
	Tmem30b	1.54949	0.34837
	2210039B01Rik	1.57284	0.34837
	Hpgd	-1.07861	0.347626
	Eif3m	-0.3085	0.347372
	Phlda2	-1.54837	0.346447
	Mcm2	-0.84294	0.346447
	Coa4	-0.6288	0.346447
	Acot7	-0.40332	0.346447
	Hoxc6	0.483363	0.346447
	Mpv17l	0.785471	0.346447
	Ppp1r3c	0.956486	0.346447
	Pheta2	-0.96832	0.346186
	Prune2	-0.53559	0.346186
	Gm5641	0.238925	0.346186
	Ldhd	0.707385	0.346186
	Plekha6	1.06006	0.346186
	Nr3c2	1.33922	0.346186
	9930012K11Rik	-0.75171	0.346178
	Ruvbl2	-0.56714	0.346178
	Tsen34	-0.51677	0.346178
	Snx6	-0.34728	0.346178
	Map2k1	-0.31375	0.346178
	Fam114a2	0.27422	0.346178
	Zfp91	0.339831	0.346178
	Prune1	0.40436	0.346178
	Pros1	0.729991	0.346178
	Afap1l2	0.828766	0.346178
	Ldb2	0.97455	0.346178
	Moxd1	1.47334	0.346178
	Gm40881	1.47587	0.346178
	Pappa2	1.53825	0.346178
	Ighg2b	1.54859	0.346178
	Gm44153	1.56603	0.346178
	Gm37738	-1.53359	0.345738
	Gm10125	0.654313	0.345738
	Trim30d	0.913251	0.345738
	Usp21	-0.32999	0.345185
	Gm42922	-1.51793	0.34518
	Psmb5	-0.51081	0.34518
	Golim4	0.389264	0.34518
	Ak5	0.470988	0.34518
	Kctd1	0.799286	0.34518
	Fbxl7	1.06127	0.34518
	Olfr107	1.47241	0.34518
	Nefh	1.48434	0.34518
	Ormdl1	-0.57002	0.34512
	Irgm1	1.24725	0.34512
	Tut4	0.461547	0.344544
	H3c1	-1.18312	0.344401
	Rrp9	-0.96323	0.344401
	Pcyt2	-0.87973	0.344401
	Pin1	-0.82535	0.344401
	Med21	-0.77959	0.344401
	H2ax	-0.72685	0.344401
	Tmpo	-0.62422	0.344401
	Cdkn2c	-0.46629	0.344401
	Edf1	-0.35531	0.344401
	Vta1	-0.34142	0.344401
	Atp6v1g1	-0.24243	0.344401
	Fhod3	0.330307	0.344401
	Stk38	0.352083	0.344401
	Terf2ip	0.37968	0.344401
	Tcf4	0.40419	0.344401
	Wdpcp	0.504707	0.344401
	Gm44087	0.555161	0.344401
	Crem	0.558666	0.344401
	Rock1	0.608694	0.344401
	4930533N22Rik	0.627759	0.344401
	C130013H08Rik	0.729001	0.344401
	Zfp112	0.810114	0.344401
	Thsd1	0.876324	0.344401
	Olfr509	0.906777	0.344401
	Gbp3	1.1507	0.344401
	Tgtp2	1.21663	0.344401
	Per2	1.26523	0.344401
	Samd11	1.32976	0.344401
	Gm12439	1.33219	0.344401
	Il13ra2	1.44118	0.344401
	1700041G16Rik	1.54357	0.344401
	Cd300lf	0.980387	0.344241
	Tedc1	-0.80002	0.344128
	Abhd12	-0.527	0.344116
	Vps54	0.325003	0.344116
	Zfp60	0.468864	0.343754
	B3gnt5	0.996404	0.343487
	Syngr1	-0.80039	0.34321
	Nudt16l1	-0.38214	0.34321
	Nsdhl	-0.85792	0.342789
	Tbcb	-0.42334	0.342789
	Foxred2	0.60299	0.342789
	Mrps16	-0.57267	0.342513
	Mrpl23	-0.70839	0.341984
	Arhgap29	0.542464	0.341984
	Itga2b	0.706951	0.341554
	Myl9	-1.1424	0.341197
	Myo7a	-0.52114	0.341041
	Pcdhga1	0.539832	0.341041
	Cmya5	1.15821	0.341041
	Chchd2	-0.70126	0.340681
	Gm50394	-1.50893	0.34045
	Gins1	-0.79345	0.34045
	Abhd15	-0.76648	0.34045
	Dusp4	-0.70494	0.34045
	Card9	-0.65477	0.34045
	Zfp511	-0.55546	0.34045
	Ifngr2	-0.37903	0.34045
	Cox8a	-0.21998	0.34045
	Net1	0.407507	0.34045
	Adgrl2	0.428162	0.34045
	Lpin3	0.436562	0.34045
	Ptgs2	0.495355	0.34045
	Lhx6	0.678831	0.34045
	Sgtb	0.752434	0.34045
	Cabp4	1.30767	0.34045
	Cxcl1	1.33642	0.34045
	Kng2	1.52942	0.34045
	Cxcl15	1.53862	0.34045
	Kcnq5	0.668544	0.340379
	Tes	-0.53148	0.340093
	Rasl10b	-1.43015	0.339201
	H1f5	-1.34254	0.339201
	Mvk	-0.9782	0.339201
	Gjb3	-0.66394	0.339201
	Rpp30	-0.56088	0.339201
	Dok1	-0.53293	0.339201
	Dgkz	-0.4323	0.339201
	Zhx3	0.398893	0.339201
	Pde4dip	0.427255	0.339201
	Ripk1	0.447746	0.339201
	Sfxn3	0.458841	0.339201
	Ifit2	0.917738	0.339201
	9030407P20Rik	0.943609	0.339201
	Phkg1	0.94434	0.339201
	Inhbb	1.0015	0.339201
	Trp63	1.35902	0.339201
	Immp2l	-1.09353	0.3392
	Dbp	1.18545	0.338459
	Pik3r1	0.694328	0.338423
	Gm48119	1.01128	0.338423
	Lingo1	1.08265	0.338423
	Ermn	-1.48755	0.337724
	Cd209f	-1.34939	0.337724
	Dtl	-0.77276	0.337724
	Ccdc163	-0.73272	0.337724
	Sytl1	-0.72606	0.337724
	Pomgnt2	-0.69769	0.337724
	Cdc34	-0.5723	0.337724
	Mocs3	-0.42658	0.337724
	Med13l	0.497812	0.337724
	Rbak	0.518214	0.337724
	Efna3	0.788337	0.337724
	Vcam1	0.842807	0.337724
	Irgm2	1.23358	0.337724
	Gm11716	1.38827	0.337724
	Alpl	1.44853	0.337724
	Ccl21b	1.47909	0.337724
	Erp27	1.5139	0.337724
	Tnmd	-1.45418	0.337703
	Adnp	-0.87713	0.337703
	Tube1	-0.6953	0.337703
	Urm1	-0.62047	0.337703
	Ppm1m	-0.40295	0.337703
	Naa40	-0.32541	0.337703
	Dcp2	0.275232	0.337703
	Rin2	0.359423	0.337703
	Rin2	0.359423	0.337703
	Cdc42bpa	0.514309	0.337703
	Ankrd12	0.579786	0.337703
	Gp5	1.45287	0.337703
	Gm43814	1.52544	0.337703
	Ccn4	0.606453	0.337548
	Nxt1	-0.86938	0.337423
	Dusp16	0.478531	0.337423
	Pole2	-1.01235	0.337277
	Lsm3	-0.8641	0.337234
	Tlk2	0.335123	0.337118
	N4bp2	0.455458	0.337118
	Acsl6	-1.30291	0.336846
	Gm5547	-0.91644	0.336622
	mt-Nd5	0.606249	0.336622
	Mrgprf	0.878931	0.336622
	2310040G24Rik	-0.80473	0.336589
	Zfas1	-0.71271	0.336589
	Cdk12	0.4712	0.336589
	Kyat3	0.672104	0.336589
	Macrod2	0.865807	0.336589
	Kcnh3	1.48041	0.336589
	Rprm	1.5185	0.336589
	Insl6	0.468449	0.335929
	Msx3	-1.32168	0.335717
	Dnpep	-0.2876	0.335542
	Nfatc4	0.672415	0.335542
	Kif14	-0.78403	0.335069
	Duox1	1.53041	0.335063
	Rbmx	-0.41713	0.334963
	H2bc8	-1.3942	0.334867
	Hspe1	-0.76732	0.334867
	Klhl42	-0.71775	0.334867
	Spr	-0.70984	0.334867
	Stk33	1.15402	0.334867
	Pgbd1	1.18389	0.334867
	Gpnmb	1.26866	0.334867
	Cep55	-0.83068	0.334637
	Alad	-0.59113	0.334637
[truncated: 15,576 more rows]

## Sheet: Figure 4F
		Control_#1	Control_#2	Control_#3	FF-10101_#1	FF-10101_#2	FF-10101_#3
	Il1b	-0.0539471	-1.27346	-0.7033	0.273272	0.0844224	1.67301
	Il6	-0.0002557	-0.848196	-1.2551	-0.0397064	0.620551	1.52271
	Nos2	0.181598	-1.24592	-1.17853	0.599101	1.21931	0.424435
	Il10	1.80583	0.114417	-0.852043	-0.898832	-0.382738	0.213366
	Tgfb1	1.85983	-0.303866	-0.996988	0.176364	-0.0908738	-0.644469
	Folr2	0.938701	0.828235	0.783129	-0.990792	-0.221855	-1.33742
	Mrc1	0.801944	1.25648	0.372439	-0.997334	-0.161226	-1.2723
	Msr1	0.918198	0.909474	0.857596	-0.752746	-0.683106	-1.24942
	Trem2	1.51035	0.425094	0.536304	-0.654596	-0.616171	-1.20098

## Sheet: Figure 5B
		Control			FF-10101
	Tumors	24.7	34	39.1	39.1	25.1	37.1

## Sheet: Figure 5C
		Control			FF-10101
	Tumors	26.5	24.7	46.8	1.71	1.96	1.64

## Sheet: Figure 5D
	PD-L1
		Ctrl			FF-10101
	Tumors	20.7	18.3	20.4	14.1	16.3	14.3
	PD-L2
		Ctrl			FF-10101
	Tumors	15.4	11.8	17	8.33	10.7	7.69

## Sheet: Figure 5E
		Control			FF-10101
	Arg-1	11.9	10.4	15.1	1.01	1.8	1.73
	iNOS	0.66	0.69	0.56	2.04	1.19	2.13

## Sheet: Figure 6B
	MCA205
	Days after inoculation	Control					FF-10101					FF-10101 + anti-CD8					FF-10101 + anti-CD8 + anti-CD4
	0	0	0	0	0	0	0	0	0	0	0	0	0	0	0	0	0	0	0	0	0
	1
	2
	3
	4	16.34	22.8	24.01	21.62	19.36	14.44	18.33	22.5	27.28	25.48	24.2	25.3	25.5	22.68	25.76	29.16	26.22	26.79	22.5	25.92
	5
	6	47.88	61.38	58.22	63.99	72.2	47.58	43.8	56.55	68.25	56.1	57.42	48.24	58.93	50.22	61.41	38.19	41.04	38.69	30.25	46.74
	7
	8	64.32	88.8	83.43	72.25	81.6	23.52	29.16	50.6	61.38	36.4	69.58	40.96	54.94	53.12	66.6	74.25	51.84	54.51	51	80.64
	9
	10	86.52	115.6	95.46	90.21	90.95	18.4	23.5	50.4	58.9	56	88.2	44.8	73.5	66.5	80.19	84.46	75.48	70.5	72.25	89.1
	11
	12	108.36	145.5	136	102.01	105.3	12.24	13.3	68.31	61.44	35.2	122.85	96.6	73.96	98.9	100.3	110.4	56.96	72	65.86	110.39
	13
	14	150.96	225.7	206.08	159.72	138.72	0	0	87.69	77	57.27	160.95	103.95	146.32	137.16	130.56	153.7	92.8	110.25	73.71	137
	15
	16	242.54	270.6	282	223.5	166.38	0	0	126.96	92.43	80.19	188.8	111.18	181.76	174.33	164.97	205.74	117	184.47	133.38	183.28
	17
	18	303.4	310.17	334.4	300.46	249.2	0	0	141.94	104.65	57.67	252.54	136.89	205.92	199.12	173.16	211.2	138.02	168.51	146.9	207.6
	MC38
	Days after inoculation	Control					FF-10101					FF-10101 + anti-CD8					FF-10101 + anti-CD8 + anti-CD4
	0	0	0	0	0	0	0	0	0	0	0	0	0	0	0	0	0	0	0	0	0
	1
	2
	3
	4	22.5	25.5	28.42	25	21.12	31.11	34.84	29.5	26.23	33.66	26.32	27.93	30.25	25.96	27.84	25	37.2	34.45	29.4	23.18
	5
	6	52.14	61.32	69.84	66.75	59.5	50.4	48	55.38	42.78	39.6	48	39.44	59.84	56.1	48.18	37.8	58.93	47.2	53.4	41.58
	7
	8	75.46	66.88	93.5	82.17	70.2	46.97	52.64	49	37.8	41.3	61.2	56.96	74.26	80.56	69.56	48.84	79.98	60.2	56.96	43.32
	9
	10	135.68	98.79	136.22	106.95	102.9	47.88	57.34	62.25	42.12	53.04	73.6	64.97	125.44	114.95	73.71	75.68	114	79.12	113.92	69.54
	11
	12	151.8	126	170.2	120.75	121.52	43.8	56.12	58.1	43.46	37.82	115.44	99	200.56	171.7	179.76	96.9	143.64	102.87	170.34	98.77
	13
	14	208.75	163.8	208.28	156.8	143	46.74	69.01	87	56.96	53.2	125.84	126	298.92	253.47	230.4	132	196.8	133.9	206.28	128.7
	15
	16	294	262.7	280.14	204.8	228.36	57.96	111.76	106.4	88.4	69.16	216.46	192.4	429.78	341.28	294.8	204.82	280.5	192	345.68	188.7
	17
	18	362.88	357.42	380.48	254.54	244.64	87.69	147.32	114	129.8	63.51	275.2	231.46	476.56	413.28	389.62	237.38	365.03	200.64	352.5	213.44

## Sheet: Figure 6D
	Days after inoculation	RAG2 KO : milliQ					RAG2 KO : FF-10101					WT : milliQ					WT: FF-10101
	0	0	0	0	0	0	0	0	0	0	0	0	0	0	0	0	0	0	0	0	0
	1
	2
	3
	4	12.96	20.7	20.7	17.64	25.48	21.5	23.22	23.5	21.15	21.6	24.91	25.92	18.8	20.7	22.56	14.76	23.85	19.78	22	23.04
	5
	6	54.9	71.61	62.31	55.44	60.72	55.68	65.25	46.08	41.18	51.85	52.54	74.55	42.75	53.95	48.51	44.84	46.15	49.92	44.4	43.8
	7
	8	115.6	123.2	126.72	116.59	121.44	70.06	93.6	95.46	73.45	83.3	87.36	96	105.02	89.25	100.8	53.9	68.82	52.29	43.68	39.76
	9
	10	142.87	147.25	161.16	153.3	149.1	96.8	121.44	117.76	116.85	118.8	127.44	125.96	113.16	117.8	127.68	59.13	78.02	53.76	54.78	56.88
	11
	12	201.14	210.04	206.5	191.52	197.73	129.86	165.36	158	164.97	144.06	162.41	159.04	135.36	164.98	162.06	67.08	73.8	56.96	59.25	71.1
	13
	14	326.31	263.9	283.41	276.36	273.42	193.8	193.05	183.68	188.8	207.87	237.6	193.52	191.52	214.4	225.28	101.48	93.5	80.34	86.7	91.35
	15
	16	N/A (dead)	307.04	303.88	360	309.96	220.72	221.4	226.92	208.8	213.28	288.86	227.84	209.92	236.3	247.39	114	103.02	98.77	109.04	119.6

[truncated: 31 more sheets: Figure 6E, Figure 6F, Figure 6G, Figure 6H, Figure 7B, Figure 7C, Figure 8B, Figure 8C, Figure 8D, Figure 8F, Figure 8G, Supp Figure 1D, Supp Figure 2B, Supp Figure 5A, Supp Figure 5B, Supp Figure 5C, Supp Figure 5D, Supp Figure 6D, Supp Figure 8A, Supp Figure 8B …]
